# Supplementary material for: Effect of Lanthanide Ions and Triazole Ligands on the Molecular Properties, Spectroscopy and Pharmacological Activity
Source: Int J Mol Sci. 2024 Jul 21;25(14):7964. doi: 10.3390/ijms25147964 (PMC11276792; doi:10.3390/ijms25147964)
Supplement: Supplementary file 1 [file ijms-25-07964-s001.zip]

Archive with 1 entries (1 files):
- ijms-3097698-supplementary.pdf
